# Supplementary material for: The Sum of Two Halves May Be Different from the Whole—Effects of Splitting Sequencing Samples Across Lanes
Source: Genes (Basel). 2022 Dec 1;13(12):2265. doi: 10.3390/genes13122265 (PMC9777937; doi:10.3390/genes13122265)
Supplement: Supplementary file 1 [file genes-13-02265-s001.zip]

Archive with 3 entries (3 files):
- split_supp.pdf
- Supplementary table S1.xlsx
- Supplementary table S2.xlsx
